# Supplementary material for: A Novel Triculture System (CC3) for Simultaneous Enzyme Production and Hydrolysis of Common Grasses through Submerged Fermentation
Source: Front Microbiol. 2016 Mar 31;7:447. doi: 10.3389/fmicb.2016.00447 (PMC4815437; doi:10.3389/fmicb.2016.00447)
Supplement: Supplementary file 1 [file DataSheet1.XLSX]

## Sheet: Sheet1
	TABLE S1: Compositional analysis of the raw biomass used in the study. Data presented are in mean ± SE from three replicates. Means are significantly different from control at P= 0.05.
	Raw biomasses
	Sample name	Moisture content	Extractives (%)	Cellulose	Hemicellulose	Lignin	Protein	Ash
		(%)		(%)	(%)	(%)	(%)	(%)
	BPS-G-101	11.18	17.34	36.51 ± 0.16	25.35 ± 0.44	8.19 ± 0.17	4.01± 0.12	1.42
	BPS-G-102	9.05	14.88	43.46 ± 0.12	20.53 ± 0.56	11.02 ± 0.15	2.52± 0.10	3.15
	BPS-G-104	8.12	16.26	48.74 ± 0.16	17.74 ± 0.65	8.70 ± 0.54	1.24± 0.11	0.44
	BPS-G-109	9.75	14.74	38.69 ± 0.23	22.24 ± 0.77	11.64 ± 0.49	2.60± 0.15	2.95
	TABLE S2: Compositional analysis of the steam pretreated biomass Data presented are in mean ± SE from three replicates. Means are significantly different from control at P= 0.05.
	Steam pretreated biomasses
	Sample name	Moisture content	Extractives (%)	Cellulose	Hemicellulose	Lignin	Protein	Ash
		(%)		(%)	(%)	(%)	(%)	(%)
	BPS-G-101	6.1	11.4	49.31 ± 0.10	24.25 ± 0.93	7.85 ± 0.82	3.16± 0.10	1.11
	BPS-G-102	5.71	9.4	51.30 ± 0.93	22.22 ± 1.26	10.22 ± 0.32	2.61± 0.17	1.14
	BPS-G-104	5.62	9.32	53.72 ± 0.80	20.55 ± 0.06	7.85 ± 0.85	0.99± 0.06	2.94
	BPS-G-109	5.87	9.14	50.42 ± 0.11	22.74 ± 1.07	10.49 ± 0.95	2.04 ± 0.12	1.33
	TABLE S3: Enzyme Activities in IU/mL for CC1 (individual strains-CC1a, CC1b and CC1c), CC2 (co-culture consortia CC2d, CC2e and CC2f) and CC3 (tri-culture consortia CC3g). Data presented are mean ± SE from three replicates. Means are significantly different from control at P= 0.05.
	Substrate	β-glucosidase (IU/mL)							CMCase (IU/mL)							FPase (IU/mL)							Xylanase (IU/mL)
		CC1			CC2			CC3	CC1			CC2			CC3	CC1			CC2			CC3	CC1			CC2			CC3
		CC1a	CC1b	CC1c	CC2d	CC2e	CC2f	CC3g	CC1a	CC1b	CC1c	CC2d	CC2e	CC2f	CC3g	CC1a	CC1b	CC1c	CC2d	CC2e	CC2f	CC3g	CC1a	CC1b	CC1c	CC2d	CC2e	CC2f	CC3g
	CX Induction Broth	-	5.5 ± 0.16	-	-	-	-	-	1.82 ± 0.10	-	0.154 ± 0.05	-	-	-	-	0.37 ± 0.04	-	-	-	-	-	-	0.12 ± 0.01	-	6.66 ± 0.10	-	-	-	-
	BPS-G101	-	-	-	11.33 ± 0.18	6.4 ± 0.15	-	12.34 ± 0.16	-	-	-	0.154 ± 0.07	-	0.123 ± 0.09	0.23± 0.01	-	-	-	-	0.37 ± 0.03	0.3 ± 0.05	0.528 ± 0.01	-	-	-	-	5.6± 0.13	5.88 ± 0.13	6.41 ± 0.11
	BPS-G109	-	-	-	10.4 ± 0.11	6.11 ± 0.18	-	12.22 ± 0.10	-	-	-	1.85 ± 0.05	-	0.925 ± 0.07	2.31 ± 0.10	-	-	-	-	0.37 ± 0.05	0.24 ± 0.04	0.461 ± 0.01	-	-	-		8.45 ± 0.15	8.15 ± 0.15	10.91 ± 0.15
